# Supplementary material for: Novel LOX Variants in Five Families with Aortic/Arterial Aneurysm and Dissection with Variable Connective Tissue Findings
Source: Int J Mol Sci. 2021 Jul 1;22(13):7111. doi: 10.3390/ijms22137111 (PMC8269155; doi:10.3390/ijms22137111)
Supplement: Supplementary file 1 [file ijms-22-07111-s001.zip]

Archive with 1 entries (1 files):
- ijms-1269133-supplementary.pdf
